# Supplementary material for: Fecal Microbiota Was Reshaped in UCP1 Knock-In Pigs via the Adipose-Liver-Gut Axis and Contributed to Less Fat Deposition
Source: Microbiol Spectr. 2023 Jan 23;11(1):e03540-22. doi: 10.1128/spectrum.03540-22 (PMC9927592; doi:10.1128/spectrum.03540-22)
Supplement: Supplemental file 2 — Supplemental material. Download spectrum.03540-22-s0002.xlsx, XLSX file, 0.02 MB [file spectrum.03540-22-s0002.xlsx]

## Sheet: CD
PICRUSt pathway analysis of UCP1 and WT pigs under CD diet condition
Age	L1	L2	WT	UCP1	L3
4M	Organismal Systems	Excretory System	2.42E-04±9.68E-06	1.58E-04±2.47E-05*	Proximal tubule bicarbonate reclamation
6M	Organismal Systems	Immune System	8.45E-04±7.42E-06	9.29E-04±1.26E-05**	Antigen processing and presentation
					NOD-like receptor signaling pathway
					RIG-I-like receptor signaling pathway
	Human Diseases	Immune System Diseases	5.04E-04±9.85E-06	4.03E-04±1.43E-05**	Primary immunodeficiency
		Infectious Diseases	3.86E-03±6.44E-05	3.55E-03±2.15E-05*	Epithelial cell signaling in Helicobacter pylori infection
					Staphylococcus aureus infection
	Metabolism	Amino Acid Metabolism	9.47E-02±8.04E-04	9.73E-02±2.06E-04*	Lysine biosynthesis
					Phenylalanine, tyrosine and tryptophan biosynthesis
					Tyrosine metabolism
		Biosynthesis of Other Secondary Metabolites	8.89E-0.±1.37E-04	9.48E-03±7.24E-05*	beta-Lactam resistance
					Isoquinoline alkaloid biosynthesis
					Penicillin and cephalosporin biosynthesis
					Phenylpropanoid biosynthesis
		Metabolism of Cofactors and Vitamins	4.06E-02±5.71E-04	4.29E-02±7.76E-05*	Folate biosynthesis
					Porphyrin and chlorophyll metabolism
		Energy Metabolism	5.51E-02±8.44E-04	5.76E-02±2.36E-04*	Methane metabolism
					Oxidative phosphorylation
	Organismal Systems	Environmental Adaptation	1.53E-03±2.33E-06	1.74E-03±6.32E-05*	Plant-pathogen interaction
		Nervous System	9.98E-04±1.63E-05	1.06E-03±1.40E-05*	Glutamatergic synapse
8M	Organismal Systems	Excretory System	2.71E-04±2.32E-05	1.82E-04±1.28E-05*	Proximal tubule bicarbonate reclamation
	Cellular Processes	Cell Growth and Death	5.81E-03±5.48E-05	5.57E-03±2.76E-05*	Cell cycle - Caulobacter
	Human Diseases	Cancers	1.17E-03±1.59E-05	1.08E-03±1.75E-05*	Pathways in cancer
					Prostate cancer
		Metabolic Diseases	1.18E-03±2.89E-05	1.07E-03±1.21E-05*	Type I diabetes mellitus
	Metabolism	Xenobiotics Biodegradation and Metabolism	1.47E-02±1.26E-04	1.54E-02±1.52E-04*	Benzoate degradation
					Chlorocyclohexane and chlorobenzene degradation
					Naphthalene degradation
					Nitrotoluene degradation
					Styrene degradation
	The data are presented as the mean ± s.e.m. *P < 0.05，**P < 0.01,***P < 0.001
	Three samples for each group

## Sheet: HFHC
PICRUSt pathway analysis of UCP1 and WT pigs under HFHC diet condition
Age	L1	L2	CD-WT	HFHC-WT（n=3）	HFHC-UCP1（n=4）	L3	CD-WT	HFHC-WT（n=3）	HFHC-UCP1（n=4）
3M	Genetic Information Processing	Folding, Sorting and Degradation	2.33E-02±1.00E-04a	2.27E-02±9.24E-05b	2.27E-02±1.91E-04ab	Proteasome	4.24E-04±3.14E-06ab	4.12E-04±3.38E-06a	4.32E-04±4.09E-06b
						Protein processing in endoplasmic reticulum	4.86E-04±8.75E-06ab	4.40E-04±1.03E-05a	5.07E-04±2.00E-05b
	Organismal Systems	Immune System	8.48E-04±9.49E-06ab	8.29E-04±6.21E-06a	8.64E-04±7.88E-06b	Antigen processing and presentation	4.22E-04±3.37E-06ab	4.12E-04±3.38E-06a	4.31E-04±3.68E-06b
						NOD-like receptor signaling pathway	4.23E-04±3.68E-06ab	4.13E-04±3.18E-06a	4.32E-04±4.33E-06b
	Human Diseases	Immune System Diseases	4.33E-04±1.10E-06ab	4.20E-04±6.02E-06a	3.58E-04±1.99E-05b	Primary immunodeficiency	4.33E-04±1.08E-06ab	4.20E-04±6.06E-06a	3.58E-04±1.98E-05b
	Environmental Information Processing	Membrane Transport	1.40E-01±6.04E-04a	1.45E-01±1.13E-03b	1.43E-01±7.65E-04ab
	Metabolism	Metabolism of Cofactors and Vitamins	3.99E-02±1.40E-04A	3.87E-02±3.47E-04AB	3.89E-02±8.11E-05B
8M	Human Diseases	Cancers	1.16E-03±3.81E-06A	1.33E-03±1.17E-05B	1.16E-03±8.86E-05AB	Pathways in cancer	5.29E-04±1.52E-05a	5.88E-04±1.15E-06b	5.35E-04±2.38E-05ab
	Cellular Processes	Cell Motility	2.95E-02±7.53E-04ab	2.65E-02±1.03E-03a	3.11E-02±9.22E-04b	Bacterial chemotaxis	5.62E-03±5.70E-05a	4.36E-03±2.86E-04b	5.96E-03±5.06E-04ab
						Bacterial motility proteins	1.43E-02±7.42E-04ab	1.33E-02±3.64E-04a	1.49E-02±3.68E-04b
	Unclassified;	Genetic Information Processing	3.11E-02±7.83E-04a	3.68E-02±9.82E-04b	3.32E-02±2.45E-03ab	Protein folding and associated processing	6.59E-03±4.04E-05A	7.50E-03±2.18E-05B	6.83E-03±3.72E-04AB
	Human Diseases;	Immune System Diseases	3.93E-04±1.87E-05ab	4.21E-04±1.30E-05a	3.35E-04±2.59E-05b	Primary immunodeficiency	3.93E-04±1.87E-05	4.19E-04±1.32E-05	3.34E-04±2.59E-05
	Metabolism	Lipid Metabolism	3.01E-02±9.17E-04a	2.87E-02±1.26E-03ab	2.77E-02±3.63E-04b	Fatty acid biosynthesis	4.80E-03±1.08E-04a	3.72E-03±1.47E-04b	4.29E-03±3.79E-04ab
						Lipid biosynthesis proteins	6.39E-03±6.94E-05a	5.33E-03±2.30E-04bc	5.53E-03±2.03E-04c
						Steroid biosynthesis	6.56E-05±1.96E-05a	4.13E-06±3.58E-06bc	5.25E-06±4.55E-06c
						Synthesis and degradation of ketone bodies	9.08E-04±2.23E-04a	5.90E-04±1.49E-04ab	4.44E-04±2.09E-05b
		Metabolism of Cofactors and Vitamins	4.03E-02±1.37E-04a	3.92E-02±2.14E-04b	3.93E-02±2.97E-04ab
		Xenobiotics Biodegradation and Metabolism	2.04E-02±1.43E-03a	2.08E-02±2.76E-03ab	1.75E-02±2.06E-04b
		Glycan Biosynthesis and Metabolism	2.01E-02±2.09E-04a	2.40E-02±5.76E-04b	2.15E-02±1.80E-03ab	Glycosyltransferases	3.67E-03±3.02E-04	4.77E-03±1.94E-04	3.89E-03±5.35E-04
						Lipopolysaccharide biosynthesis	2.84E-03±4.28E-04a	4.35E-03±1.14E-04b	2.88E-03±8.06E-04ab
						Lipopolysaccharide biosynthesis proteins	4.79E-03±6.77E-04a	7.19E-03±2.71E-04b	4.94E-03±1.26E-03ab
	The data are presented as the mean ± s.e.m. Three samples for each group.
	Within a row, means with a different superscript letter significantly differ (a, bP < 0.05; A, BP < 0.01);
